# Supplementary material for: A Process-Based Model for Bioturbation-Induced Mixing
Source: Sci Rep. 2017 Oct 27;7:14287. doi: 10.1038/s41598-017-14705-1 (PMC5660215; doi:10.1038/s41598-017-14705-1)
Supplement: Supplementary file 2 — MATLAB code [file 41598_2017_14705_MOESM2_ESM.txt]

function [depth_data,Tprofiles,pdf_data_profiles] = GetData(Nprofiles)
% Get depths (mm), times (days), and pdfs of data profiles
%   (1/mm, lines: depth, columns: time) to compare to models
% Parameters:
%   Nprofiles:
%       0: Return all profiles in data file.
%       >0: Return 50 equispaced profiles between times 1.25d and 15.1d

% Get data
library = load('Bioturbation_data.mat');
library = library.library_data;
    
% Align depths with bottom edge of initial condition,
%   Corrected depths between 0mm and 30mm
depth_data = library.depth_data; %mm
idx_depth = depth_data > 0.3 & depth_data < 30 + 0.3;
depth_data = depth_data(idx_depth);
depth_data = depth_data - 0.3;

% Profile times
times_data = library.times_data/(60*24); % Convert minutes to days
if Nprofiles == 0 %return all profiles
    Tprofiles = times_data;
    % Normalize such that each full data profile integrates to unit mass
    pdf_data_profiles = zeros(length(depth_data),Nprofiles);
    for tt = 1:length(Tprofiles)
        pdf_data_profiles(:,tt) = library.profile_data(idx_depth,tt) /...
            ( sum( library.profile_data(:,tt) ) *...
                (depth_data(2) - depth_data(1)) );
    end
else %return Nprofiles profiles
    Tprofiles = linspace(1.25,15.1,Nprofiles); % Profile times (days)

    % Find the profiles closest to each time to fit
    % Normalize such that each full data profile integrates to unit mass
    pdf_data_profiles = zeros(length(depth_data),Nprofiles);
    for tt = 1:Nprofiles
        [~, idx_data] = min( abs(Tprofiles(tt)-times_data) );
        pdf_data_profiles(:,tt) =... 
            library.profile_data(idx_depth,idx_data) /...
            ( sum( library.profile_data(:,idx_data) ) *...
                (depth_data(2) - depth_data(1)) );
    end
end

end
