# Supplementary material for: A Process-Based Model for Bioturbation-Induced Mixing
Source: Sci Rep. 2017 Oct 27;7:14287. doi: 10.1038/s41598-017-14705-1 (PMC5660215; doi:10.1038/s41598-017-14705-1)
Supplement: Supplementary file 3 — MATLAB code [file 41598_2017_14705_MOESM3_ESM.txt]

function [param_fits,SSE,rsq] = ModelFit(model)
% Automatically fit data with a given model, and return parameter fits,
%   total sum of squared error, and coefficient of determination
% Parameter constraints are chosen to ensure convergence to the global
%   minimum, based on error surfaces
% Parameters:
%   model: model to fit to data:
%           'a': model a (params(1) = alpha, params(2) = gamma)
%           'b': model b (params(1) = alpha, params(2) = gamma)
%           'ADE': ADE (params(1) = D, params(2) = v)
%           'DE': ADE with zero drift (params = D)
%           'exp': ADE with zero drift and exponential dispersion profile
%                    (params(1) = D0, params(2) = rho)

% Parameter intervals (lower limits and upper limits) for each model
switch model
    case 'a' %model a
        limsL = [.1 100];
        limsH = [2 3900];
    case 'b' %model b
        limsL = [.1 100];
        limsH = [4 3900];
    case 'ADE' %ADE
        limsL = [.2 0];
        limsH = [1 1];
    case 'DE' %ADE with zero drift
        limsL = .2;
        limsH = 1;
        model = 'ADE';
    case 'exp' %exponential dispersion profile
        limsL = [.1 0];
        limsH = [1 0.1];
end

% Initial guess
start = (limsL + limsH)/2;

% Get data to fit
[depth_data,Tdata,pdf_data_profiles] = GetData(50);

% Minimize total mean square error for chosen model
to_minimize = @(params)ModelSSE(params,...
                                depth_data,Tdata,pdf_data_profiles,model);
options = optimoptions(@fmincon,...
            'TolFun',1e-4,'Display','iter-detailed','FunValCheck','on',...
            'TolX',1e-4,'MaxIter',100,'maxfunevals',100);
[param_fits,SSE] = fmincon(to_minimize,start,...
                            [],[],[],[],limsL,limsH,[],options);

% Compute coefficient of determination
SSD = 0;
for tt = 1:length(Tdata) %for each time
    pdf_data = pdf_data_profiles(:,tt);
    mean_data = mean(pdf_data);
    SSD = SSD + (pdf_data-mean_data)'*(pdf_data-mean_data);
end
rsq = 1 - SSE / SSD;

end
