# Supplementary material for: A Process-Based Model for Bioturbation-Induced Mixing
Source: Sci Rep. 2017 Oct 27;7:14287. doi: 10.1038/s41598-017-14705-1 (PMC5660215; doi:10.1038/s41598-017-14705-1)
Supplement: Supplementary file 4 — MATLAB code [file 41598_2017_14705_MOESM4_ESM.txt]

function pdf_sim = ModelPDF(params,depth,times,model)
% Compute model profile pdfs (lines: depths, columns: times)
% Parameters:
%   params: parameters of the model (lenghts in mm, times in days)
%   depth: depth values at which to output model (mm)
%   times: times at which to output profiles (days)
%   pdf_data_profiles: concentration profiles normalized to unit integral
%                       corresponding to the depths (line) and times
%                       (columns) provided (1/mm)
%   model: model to fit to data:
%           'a': model a (params(1) = alpha, params(2) = gamma)
%           'b': model b (params(1) = alpha, params(2) = gamma)
%           'ADE': ADE (params(1) = D, params(2) = v)
%           'exp': ADE with zero drift and exponential dispersion profile
%                    (params(1) = D0, params(2) = rho)

Nbins = length(depth); %nr of vertical bins in output
Nprofiles = length(times); %nr of profiles to output

pdf_sim = zeros(Nbins,Nprofiles);

% Setup
if strcmp(model,'a') || strcmp(model,'b') %model a or model b
    alpha = params(1); %inverse of mean burrowing depth (1/mm)
    gamma = params(2); %burrowing rate (1/day)
    burrow_width = 0.23; %(mm)
    tank_width = 100; %(mm)
    tank_length = 100; %(mm)
    Walkers = 63; %nr of worms
    MM = tank_width*tank_length/burrow_width^2; %nr of horizontal bins
    beta = gamma*Walkers/MM;%rescaled burrowing rate (1/day)
    pmax = @(xx,tt,alpha,beta)...
        alpha*beta*tt.*exp(-(alpha*xx+beta*tt.*exp(-alpha*xx)));
    
elseif strcmp(model,'exp') %exponential dispersion profile
    D0 = params(1); %dispersion value at the SWI (mm^2/day)
    rho = params(2); %exponential spatial decay rate of dispersion (1/mm)
    % Discretization to solve for model pdfs
    Nbins = 2200;  %nr of vertical bins
    vert_dim = 30; %domain vertical dimension (mm)
    depth_sim_edges = linspace(0,vert_dim,Nbins+1);
    depth_sim = (depth_sim_edges(1:end-1)+depth_sim_edges(2:end))/2;
    % Solve for profiles at all discretization times
    [times_sim,sol] = ExponentialDispersion_CN(D0,rho,depth_sim);
    % Align depths with the edge of the initial condition
    depth_sim = depth_sim - (depth_sim(2) - depth_sim(1));
    
elseif strcmp(model,'ADE') %ADE
    DD = params(1);
    if length(params) == 2                
        vv = params(2);
    else
        vv = 0;
    end
else
    error('Unknown model.');
end

% Get profiles for each time requested
switch model
    case 'a' %model a
        for tt = 1:Nprofiles
            pdf_sim(1,tt) = integral(...
                            @(zz)pmax(zz,times(tt),alpha,beta)./zz,...
                            depth(1),Inf);
            for xx = 2:length(depth)
                pdf_sim(xx,tt) = pdf_sim(xx-1,tt) -...
                    integral(@(z)pmax(z,times(tt),alpha,beta)./z,...
                        depth(xx-1),depth(xx));
            end
        end

    case 'b' %model b
        for tt = 1:Nprofiles
            pdf_sim(:,tt) = pmax(depth,times(tt),alpha,beta);
        end

    case 'ADE'  %ADE
        for tt = 1:Nprofiles
            pdf_sim(:,tt) = 1./sqrt(4*pi*DD*times(tt)) *...
                (exp(-(depth - vv*times(tt)).^2/(4*DD*times(tt))) +...
                exp(-(depth + vv*times(tt)).^2/(4*DD*times(tt))));
        end

    case 'exp' %exponential dispersion profile
        % Interpolate model pdf at depth points
        for tt = 1:Nprofiles
            [~,tt_idx] = min(abs(times_sim-times(tt)));
            pdf_sim(:,tt) = interp1(depth_sim,sol(:,tt_idx),depth,'pchip');
        end
end

end

function [times,CC] = ExponentialDispersion_CN(D0,rho,xx_centers)
% Solve for the profiles CC (lines: depth, columns: time) at cell centers
%   and return also discretization times
%   for the exponential dispersion profile model
%   using Crank Nicholson scheme
% Parameters:
%   D0, rho: parameters of the dispersion profile,
%       D(x) = D0 * exp(-rho * x), (D0 in mm^2/day, rho in mm^-1)
%   xx_centers: depths at the center of each discretization cell

% Diffusion profile
DD = @(xx) D0 .* exp( -rho * xx );

% Time and space discretization
dx = xx_centers(2) - xx_centers(1);
dt = 2 * dx^2 / ( D0 * 4 );
tmax = 15.1;
times = 0:dt:tmax;
NN_time = length(times);
NN_cells = length(xx_centers);

% Diffusion profile at grid edges
DD_val = DD([xx_centers - dx/2, xx_centers(end) + dx/2]);

% Initial condition
CC = zeros(NN_cells,NN_time);
CC(1,1) = 1 / dx;

% Crank-Nicolson scheme matrices, Left * CC^(n+1) = Right * CC^(n)
Left_under = - DD_val(2:end);
Left_diag = 2 * dx^2 / dt + DD_val(1:end-1) + DD_val(2:end);
Left_over = - DD_val(1:end-1);
Right_under = DD_val(2:end);
Right_diag = 2 * dx^2 / dt - ( DD_val(1:end-1) + DD_val(2:end) );
Right_over = DD_val(1:end-1);

% Boundary conditions (no flux on both boundaries)
Left_diag(1) = 2 * dx^2 / dt + DD_val(2);
Left_over(2) = - DD_val(2);
Right_diag(1) = 2 * dx^2 / dt - DD_val(2);
Right_over(2) = DD_val(2);

Left_diag(end) = 2 * dx^2 / dt + DD_val(end-1);
Left_under(end-1) = - DD_val(end-1);
Right_diag(end) = 2 * dx^2 / dt - DD_val(end-1);
Right_under(end-1) = DD_val(end-1);

Left = spdiags([Left_under' Left_diag' Left_over'],-1:1,...
                NN_cells,NN_cells);
Right = spdiags([Right_under' Right_diag' Right_over'],-1:1,...
                NN_cells,NN_cells);
            
% Iterate in time
for tt = 2:NN_time
    CC(:,tt) = Left \ ( Right * CC(:,tt-1) );
end

end
