# Supplementary material for: A Process-Based Model for Bioturbation-Induced Mixing
Source: Sci Rep. 2017 Oct 27;7:14287. doi: 10.1038/s41598-017-14705-1 (PMC5660215; doi:10.1038/s41598-017-14705-1)
Supplement: Supplementary file 5 — MATLAB code [file 41598_2017_14705_MOESM5_ESM.txt]

function SSE = ModelSSE(params,depth_data,times,pdf_data_profiles,model)
% Compute the sum of square errors between theory and data
% Total square error is the sum of square errors for each profile
% Parameters:
%   params: parameters of the model (lenghts in mm, times in days)
%   depth_data: depth values at data points (mm)
%   times: times at which to fit profiles (days)
%   pdf_data_profiles: concentration profiles normalized to unit integral
%                       corresponding to the depths (line) and times
%                       (columns) provided (1/mm)
%   model: model to fit to data:
%           'a': model a (params(1) = alpha, params(2) = gamma)
%           'b': model b (params(1) = alpha, params(2) = gamma)
%           'ADE': ADE (params(1) = D, params(2) = v)
%           'exp': ADE with zero drift and exponential dispersion profile
%                    (params(1) = D0, params(2) = rho)

% Compute profiles
pdf_sim = ModelPDF(params,depth_data,times,model);

% Compute mean square error for each profile
Nprofiles = length(times); %nr of profiles to fit
SSE = zeros(1,Nprofiles);
for tt = 1:Nprofiles
    SSE(tt) = SSE(tt) + sum((pdf_sim(:,tt)-pdf_data_profiles(:,tt)).^2);
end

% Compute total mean square error by summing values for each profile
SSE = sum(SSE);

end
