# Supplementary material for: A Process-Based Model for Bioturbation-Induced Mixing
Source: Sci Rep. 2017 Oct 27;7:14287. doi: 10.1038/s41598-017-14705-1 (PMC5660215; doi:10.1038/s41598-017-14705-1)
Supplement: Supplementary file 6 — MATLAB code [file 41598_2017_14705_MOESM6_ESM.txt]

function ModelSSE_plot(param_1_range,param_2_range,model)
% Plot error surfaces for model fits
% Parameters:
%   param_1_range: values to use for first parameter
%   param_2_range: values to use for second parameter
%   model: model to fit to data:
%           'a': model a (param_1_range -> alpha, params_2_range -> gamma)
%           'b': model b (param_1_range -> alpha, param_2_range -> gamma)
%           'ADE': ADE (param_1_range -> D, param_2_range -> v)
%           'exp': ADE with zero drift and exponential dispersion profile
%                    (param_1_range -> D0, param_2_range -> rho)

% Get data to fit
[depth_data,Tdata,pdf_data_profiles] = GetData(50);

% Compute mean square error for each profile
SSE = zeros(length(param_1_range),length(param_2_range));
nr_parameter_combinations = length(param_1_range) * length(param_2_range);
counter = 1;
for ii = 1:length(param_1_range)
    for jj = 1:length(param_2_range)
        fprintf('parameter combination %d of %d\n',...
                counter, nr_parameter_combinations);
        SSE(ii,jj) = ModelSSE([param_1_range(ii) param_2_range(jj)],...
                                depth_data,Tdata,pdf_data_profiles,model);
        counter = counter + 1;
    end
end

% Plot
surf(param_1_range,param_2_range,SSE');
set(gca,'FontSize',15);
zlabel('$SSE$','Interpreter','Latex','FontSize',25);
switch model
    case 'ADE'
        xlabel('$D$','Interpreter','Latex','FontSize',25);
        ylabel('$v$','Interpreter','Latex','FontSize',25);
    case 'exp'
        xlabel('$D_0$','Interpreter','Latex','FontSize',25);
        ylabel('$\rho$','Interpreter','Latex','FontSize',25);
    otherwise
        xlabel('$\alpha$','Interpreter','Latex','FontSize',25);
        ylabel('$\gamma$','Interpreter','Latex','FontSize',25);
end

end
