# Supplementary material for: A Process-Based Model for Bioturbation-Induced Mixing
Source: Sci Rep. 2017 Oct 27;7:14287. doi: 10.1038/s41598-017-14705-1 (PMC5660215; doi:10.1038/s41598-017-14705-1)
Supplement: Supplementary file 7 — Supplementary Dataset 1 [file 41598_2017_14705_MOESM7_ESM.zip]

Archive with 3 entries (2 files):
- Bioturbation_data.mat
- __MACOSX/
- __MACOSX/._Bioturbation_data.mat
